# Supplementary material for: Mapping of mitogen and metabolic sensitivity in organoids defines requirements for human hepatocyte growth
Source: Nat Commun. 2024 May 13;15:4034. doi: 10.1038/s41467-024-48550-4 (PMC11091073; doi:10.1038/s41467-024-48550-4)
Supplement: Supplementary file 4 — Supplementary Data 1 [file 41467_2024_48550_MOESM4_ESM.xlsx]

## Sheet: qPCR primers
ACTB_fw	GAAAATCTGGCACCACACCT
ACTB_rev	TAGCACAGCCTGGATAGCAA
AFP_fw	CTGCCTGCCTGTTGCCAAAGC
AFP_rev	GGCAAGGTCCGCCCTGTCATC
ALB_fw	GTTGCCAACTCAGTGAGGACAA
ALB_rev	CTGATACATAAGTGTCCGATAATAATGTCA
SLC10A1_fw	GATGACCACCTGCTCCACCTTC
SLC10A1_rev	TCCCTCCCTTGATGACATAGCG
CYP1A2_fw	TGGAGACCTTCCGACACTCCT
CYP1A2_rev	CGTTGTGTCCCTTGTTGTGC
CYP2C9_fw	GACATGAACAACCCTCAGGACTTT
CYP2C9_rev	TGCTTGTCGTCTCTCTCCCA
CYP2C19_fw	GAACACCAAGAATCGATGGACA
CYP2C19_rev	TCAGCAGGAGAAGGAGAGCAT
CYP3A4_fw	TGTGCCTGAGAACACCAGAG
CYP3A4_rev	GTGGTGGAAATAGTCCCGTG
LGR5_fw	GACTTTAACTGGAGCACAGA
LGR5_rev	AGCTTTATTAGGGATGGCAA
KRT19_fw	CGCGGCGTATCCGTGTCCTC
KRT19_rev	AGCCTGTTCCGTCTCAAACTTGGT
KRT7_fw	CTCCGGAATACCCGGAATGAG
KRT7_rev	ATCACAGAGATATTCACGGCTCC
APOB_fw	TGCATCAGTACCCCATTCTATCA
APOB_rev	AAGGTGTAATCCGTCTCCACAGA
MTTP_fw	TGTGCTTTTTCTCTGCTTCATTTC
MTTP_rev	GCTTGTACAGCCGGTCATTATTT
LSS_fw	GCACTGGACGGGTGATTATGGT
LSS_rev	CGCAGGTACCGCACAATCTCTT
CCNE1_fw	TTTTTGCAGGATCCAGATGA
CCNE1_rev	TGCACGTTGAGTTTGGGTAA
BUB1B_fw	CTCGTGGCAATACAGCTTCA
BUB1B_rev	CAGGCTTTCTGGTGCTTAGG
MCM7_fw	GCCAAGTCTCAGCTCCTGTC
MCM7_rev	CCCACCCTCTAAGGTCAGTTC
