# Supplementary material for: Mapping of mitogen and metabolic sensitivity in organoids defines requirements for human hepatocyte growth
Source: Nat Commun. 2024 May 13;15:4034. doi: 10.1038/s41467-024-48550-4 (PMC11091073; doi:10.1038/s41467-024-48550-4)
Supplement: Supplementary file 8 — Source Data [file 41467_2024_48550_MOESM8_ESM.xlsx]

## Sheet: Figure 1g
organoid growth from fetal liver tissue		cluster 1		cluster 2		cluster 3		cluster 4		cluster 5		cluster 6		cluster 7
donor	time	mean	SD	mean	SD	mean	SD	mean	SD	mean	SD	mean	SD	mean	SD
FHdonor1	0h	-0.1612	0.764839	-0.72552	0.566896	0.772139	0.711363	1.09558	0.729082	-0.511412	0.577384	-0.75006	0.579987	0.289283	0.734127
FHdonor1	14h	-0.588626	0.571313	0.24755	0.582859	0.502895	0.641979	-0.421412	0.499065	1.13839	0.685975	-0.283481	0.632226	-0.648093	0.544361
FHdonor1	24h	-0.490994	0.601975	0.300727	0.601261	0.297802	0.626661	-0.455328	0.527803	0.903574	0.665217	-0.16718	0.644641	-0.641072	0.522609
FHdonor1	48h	-0.331392	0.519917	0.02554	0.488062	-0.139429	0.542633	-0.427282	0.462388	0.248382	0.628795	0.457144	0.627693	-0.316198	0.476206
FHdonor1	72h	-0.0660141	0.677556	-0.098925	0.55115	-0.465304	0.520033	-0.420607	0.491438	-0.0408128	0.621983	0.868534	0.659464	0.0397725	0.594442
FHdonor1	7d	0.278045	0.792508	-0.784355	0.596151	-0.835219	0.637047	-0.26705	0.655855	-0.373539	0.746109	0.847442	0.796535	1.60396	0.675851
FHdonor1	ps+1d	1.47077	0.853949	1.62645	0.618237	-1.02116	0.716914	-0.448125	0.686288	-0.808073	0.727116	-0.0497301	0.95152	-0.399642	0.794069
FHdonor2	0h	-0.243949	0.529001	-0.636852	0.620282	0.866505	0.715967	1.00571	0.772133	-0.417658	0.589908	-0.73921	0.552685	0.0585759	0.641959
FHdonor2	14h	-0.592119	0.491592	0.349745	0.675061	0.573597	0.680073	-0.411667	0.489377	1.13812	0.734093	-0.313119	0.65605	-0.628403	0.552415
FHdonor2	24h	-0.608897	0.423506	0.298923	0.598773	0.464283	0.580963	-0.433983	0.462028	0.886564	0.624956	-0.139325	0.620587	-0.592689	0.514539
FHdonor2	48h	-0.371359	0.450076	0.0893491	0.568173	-0.0613777	0.561463	-0.463557	0.465034	0.303777	0.653294	0.376911	0.626976	-0.343483	0.47746
FHdonor2	72h	-0.085962	0.577062	-0.00208531	0.637335	-0.412088	0.56881	-0.398152	0.509454	-0.0442779	0.598875	0.851608	0.644408	0.0071662	0.560983
FHdonor2	7d	0.237659	0.740358	-0.8411	0.712298	-0.881982	0.630724	-0.286182	0.670717	-0.401943	0.72907	0.939508	0.827162	1.73016	0.606727
FHdonor2	ps+1d	1.90858	0.501523	1.30998	0.808842	-1.05346	0.685668	-0.419565	0.73175	-0.802831	0.696393	-0.0440419	0.886003	-0.320719	0.806022

## Sheet: Figure 2f
organoid growth from single fetal hepatocytes		fetal tissue cluster 2		fetal tissue cluster 7
donor	time	mean	SD	mean	SD
FHdonor1	0h	-0.72552	0.566896	0.98392	0.810478
FHdonor1	14h	0.24755	0.582859	-0.436716	0.773362
FHdonor1	24h	0.300727	0.601261	-0.426118	0.610817
FHdonor1	48h	0.02554	0.488062	-0.246439	0.688629
FHdonor1	72h	-0.098925	0.55115	0.125353	0.69441
FHdonor3	0h	-0.636852	0.620282	1.05594	0.797018
FHdonor3	14h	0.349745	0.675061	-0.50533	0.748775
FHdonor3	24h	0.298923	0.598773	-0.446173	0.560394
FHdonor3	48h	0.0893491	0.568173	-0.11994	0.651178
FHdonor3	72h	-0.00208531	0.637335	0.0155039	0.695122
organoid growth from fetal liver tissue		fetal tissue cluster 2		fetal tissue cluster 7
donor	time	mean	SD	mean	SD
FHdonor1	0h	-0.997529	0.790428	0.684436	0.911788
FHdonor1	14h	0.416106	0.677701	-0.540478	0.693756
FHdonor1	24h	0.504489	0.707365	-0.524125	0.633364
FHdonor1	48h	0.122438	0.593533	-0.0782282	0.611105
FHdonor1	72h	-0.0455035	0.790278	0.458396	0.813882
FHdonor2	0h	-0.931776	0.788306	0.51383	0.923285
FHdonor2	14h	0.468137	0.766243	-0.523222	0.720178
FHdonor2	24h	0.374124	0.646378	-0.463272	0.665005
FHdonor2	48h	0.123724	0.656636	-0.0711106	0.658642
FHdonor2	72h	-0.0342094	0.836519	0.543774	0.837235

## Sheet: Figure 2g-h
organoid growth from single fetal hepatocytes		AXIN2	LEF1	MYC	LGR5	PCNA	MCM4	BUB1B	POLE2	CCNA2	CDK1	CDC20	CCNE1
fold change over t=0h (per respective donor)	time	mean	mean	mean	mean	mean	mean	mean	mean	mean	mean	mean	mean
mean donor1+3	0h	1	1	1	1	1	1	1	1	1	1	1	1
mean donor1+3	14h	1.8751	2.22514	1.64509	1.61465	2.77848	2.8556	1.76759	2.34631	1.48377	1.68934	1.57806	4.0234
mean donor1+3	24h	1.85459	1.96297	1.28657	2.05652	2.51063	2.61856	2.81911	2.22361	2.8643	2.96709	3.9172	2.87078
mean donor1+3	48h	1.43659	1.78107	0.98972	1.16847	1.76054	1.81246	2.16266	1.43922	2.11995	2.0746	2.13983	2.1081
mean donor1+3	72h	1.33016	1.56	0.993897	1.35509	1.76651	1.97906	2.14576	1.45056	1.78967	1.93254	2.23293	2.19099
		Figure 2g
organoid growth from single fetal hepatocytes		SREBF1	DGAT2	FASN	ACACB	FDPS	LSS	SREBF2	MVD	PNPLA3	APOB	LIPC	ANGPTL3
fold change over t=0h (per respective donor)	time	mean	mean	mean	mean	mean	mean	mean	mean	mean	mean	mean	mean
mean donor1+3	0h	1	1	1	1	1	1	1	1	1	1	1	1
mean donor1+3	14h	0.263989	0.670321	0.423841	0.379306	0.436585	0.272536	0.528093	0.418454	0.360249	0.401572	0.36408	0.527498
mean donor1+3	24h	0.283666	0.68222	0.447805	0.530228	0.429166	0.302466	0.47568	0.352342	0.373015	0.386165	0.28793	0.452491
mean donor1+3	48h	0.499012	0.82783	0.718275	0.546271	0.736618	0.565621	0.481403	0.624734	0.625017	0.612052	0.539142	1.13788
mean donor1+3	72h	0.641095	0.890126	1.06065	0.639376	0.822899	0.751009	0.588632	0.869521	0.796356	0.774383	0.550314	0.927076
		Figure 2h

## Sheet: Figure 2j
percentage steatosis+ cells and percentage multicellular organoids
t=0h	%steatosis+ cell	%multicellular organoid
field 1	8.57143	0
field 2	6.55738	0
field 3	9.7561	0
t=24h	%steatosis+ cell	%multicellular organoid
field 1	78.7879	2.94118
field 2	71.4286	2.32558
field 3	66.6667	3.22581
t=48h	%steatosis+ cell	%multicellular organoid
field 1	5	72.2222
field 2	6.0241	51.1628
field 3	9.09091	47.0588
field 4	2.63158	64.7059
t=72h	%steatosis+ cell	%multicellular organoid
field 1	5.08475	87.5
field 2	1.2987	87.5
field 3	1.63934	91.8919

## Sheet: Figure 3d-f
cell area (mm)		N-to-C ratio		%binucleated cells
expansion	maturation	expansion	maturation	expansion	maturation
188.82	460.285	0.306991	0.13591	5.26316	3.57143
179.637	422.98	0.332268	0.122117	5.71429	0
154.385	461.433	0.420074	0.110697	0	0
129.706	436.18	0.327434	0.184211	4.16667	0
125.689	376.492	0.452055	0.169207	0	5
246.212	383.953	0.300699	0.107623	0	0
184.229	561.295	0.358255	0.123722	0	8.33333
129.706	467.746	0.451327	0.149693	0	10.3448
165.289	366.162	0.402778	0.175549	3.22581	0
129.132	424.128	0.413333	0.201624	0	4.34783
133.724	410.354	0.412017	0.144056	4.16667	2.22222
196.855	367.883	0.227405	0.166927	0	5.71429
189.968	649.679	0.362538	0.107774	0	5.40541
159.55	426.997	0.42446	0.165323	0	14.2857
236.455	519.399	0.337379	0.123757	0	11.7647
164.141	415.519	0.325175	0.109116	5.88235	5.26316
177.916	345.5	0.364516	0.202658	0	0
211.777	272.039	0.271003	0.196203	0	7.14286
196.855	277.778	0.268222	0.204545	10	0
137.167	418.962	0.577406	0.163014	0	4.7619
Figure 3d		Figure 3e		0	5.88235
				0	0
				0	5
				0	0
				0	4.16667
				6.25	0
				0	3.22581
				0	11.1111
				Figure 3f

## Sheet: Figure 3g, 3i
mRNA expression fold change over expansion	ALB	AFP	SLC10A1 (NTCP)	CYP1A2	CYP2C9	CYP2C19	CYP3A4	KRT7
maturation_1	1.51238	0.246961	6.33945	4.27211	2.63049	3.87736	1796.83	n.d.
maturation_2	1.68901	0.551491	10.4895	2.21925	2.13671	2.79633	855	n.d.
maturation_3	1.39437	0.202851	7.84214	3.41561	4.1834	6.51878	502.842	n.d.
maturation_4	2.26377	0.175141	19.2767	2.71121	2.90019	3.85119	959.058	n.d.
	Figure 3g		Figure 3i

## Sheet: Figure 4b
mean transcript level of n = 2 donors per dataset		IL1B	IL6	IL10	IL11	AREG	EREG	NRG1
dataset	time	mean	mean	mean	mean	mean	mean	mean
fetal liver tissue	0h	50.1748	1.04367	13.5916	0	0	16.1923	78.951
fetal liver tissue	14h	14142.2	702.2	126.513	189.033	162.797	159.107	184.382
fetal liver tissue	24h	13473.2	592.28	207.53	118.293	107.496	170.995	135.583
fetal liver tissue	48h	3401.56	91.9899	109.169	8.36949	88.5337	207.699	8.76255
fetal liver tissue	72h	1713.6	70.1826	77.7853	1.3135	54.6303	210.444	11.2814
organoid-derived single FHs	0h	207.656	88.6267	62.7293	0.656457	15.9432	15.7813	39.5669
organoid-derived single FHs	14h	553.587	48.7435	87.9123	16.8863	137.842	181.031	137.014
organoid-derived single FHs	24h	832.84	51.8172	78.6853	6.58836	89.8751	136.862	51.3237
organoid-derived single FHs	48h	141.055	30.9025	51.3202	0.445087	26.7557	32.6828	31.9919
organoid-derived single FHs	72h	195.913	22.5323	52.3875	0	20.3464	31.4023	35.3962

## Sheet: Figure 4e
organoid diameter (mm) 7 days post outgrowth from single FHs
control	AREG	EREG	NRG1	IL1b	IL6	IL10	IL11
39.1058	61.3537	64.831	83.2536	82.8904	64.0182	64.831	49.9567
37.2313	48.1432	36.1036	107.236	90.9371	65.5625	48.2752	49.7357
41.7779	41.7779	53.5229	71.4121	58.8696	53.1952	55.3898	50.7467
25.3416	56.3855	36.7589	57.0865	41.9684	64.3153	62.5094	51.8312
28.5852	43.5305	33.6423	39.2278	59.8068	45.6692	33.8785	64.2899
44.0385	51.9862	68.3412	55.3034	51.8312	42.832	41.6255	45.1079
15.2349	28.8061	36.7589	78.171	54.229	86.4921	44.0385	51.9862
33.8785	52.9234	60.546	76.3194	47.0738	53.9648	53.4924	60.6247
72.4078	38.575	43.1267	41.7779	53.6397	71.054	43.7134	74.4855
28.194	51.8312	58.4073	46.2559	53.5229	60.8609	65.2958	40.6603
32.8778	50.4647	46.6674	59.0296	50.6857	38.2854	55.9613	37.4447
16.8224	31.8973	34.0665	47.0738	55.9613	45.8419	44.6126	51.4325
35.8826	45.1079	41.0108	55.0748	84.5414	48.0111	46.2559	68.3412
21.5443	52.9539	34.4373	59.0296	72.4078	53.5229	39.1058	48.0111
32.0954	41.1658	37.7825	69.6316	71.8769	51.4325	41.1658	42.7939
23.9217	46.2559	47.3786	55.9892	49.5427	51.8312	53.7591	49.7357
21.4706	54.3484	33.8785	75.6488	46.3601	55.5346	36.7589	38.1178
26.9824	50.2437	42.8676	44.6126	55.7327	48.961	34.2976	49.5427
15.2349	43.1648	34.6202	48.1432	42.9412	60.546	36.7589	33.1673
39.591	40.6603	42.7939	43.1648	35.6616	82.0217	58.8416	51.8312
11.2776	28.5293	23.2486	81.2038	49.1871	48.1432	25.2171	42.3824
61.8973	40.2285	29.8907	37.8257	43.0911	38.2854	42.3824	46.6674
21.4706	23.2486	39.8704	48.0111	47.912	46.6674	67.9679	48.0111
23.4518	32.8778	53.4924	64.6354	44.0385	46.4972	41.4731	52.4408
22.6949	39.2684	29.0271	53.1952	45.4609	39.3903	53.434	44.7192
30.3124	23.2486	27.6809	51.7093	46.4972	58.8696	46.3931	46.3601
26.3271	43.1267	29.0271	51.9862	46.3601	40.0685	41.0489	46.6674
29.5148	43.4213	27.9095	44.29	50.2437	39.2684	32.733	27.9095
36.3677	32.2936	23.18	53.7591	30.3124	51.7093	39.8704	40.0685
25.715	30.5206	36.7589	63.7184	35.527	49.9567	35.8826	81.341
21.397	41.1658	32.1437	52.0776	28.7503	48.6689	48.0111	46.4972
21.6916	46.3601	32.5374	76.8172	46.9062	53.4924	35.6616	54.93
28.5293	44.577	32.2936	57.3075	38.9433	32.2936	37.4447	46.2915
26.5074	23.2486	31.1404	50.3377	51.9862	36.7589	30.3124	29.2456
37.6149	33.8785	30.3124	54.5516	42.7939	39.2684	23.9217	31.5468
15.2349	35.3924	33.5001	56.8909	38.1584	55.7327	24.2519	43.1267
30.6781	18.6157	28.5852	46.9062	39.1465	58.8416	29.8907	42.832
35.8826	35.527	37.8257	42.8676	36.1036	55.3034	36.0604	40.0685
19.6952	41.0108	25.2171	33.5001	40.0685	39.8704	26.9824	18.6157
29.0271	41.0108	32.8778	37.8257	34.0665	35.1231	42.3824	37.6149

## Sheet: Figure 5e
organoid growth from PHHs		fetal tissue cluster 2		fetal tissue cluster 7
donor	time	mean	SD	mean	SD
donor1	0h	-0.665643	0.87812	0.744616	1.11202
donor1	14h	0.282286	1.02317	-0.213591	0.890359
donor1	24h	0.511156	0.682496	-0.500835	0.563186
donor1	48h	0.43065	0.784482	-0.434653	0.592041
donor1	7d	-0.228438	0.683489	0.119074	0.725095
donor1	ps+1d	-0.330012	0.710393	0.285389	0.802202
donor2	0h	-0.246853	0.94926	0.383183	1.14816
donor2	14h	0.395112	1.18724	-0.239593	0.956106
donor2	24h	0.171584	0.751936	-0.357745	0.678046
donor2	48h	0.150081	0.772782	-0.311487	0.618746
donor2	7d	-0.2398	0.758537	0.237679	0.808419
donor2	ps+1d	-0.230125	0.757511	0.287963	0.839549
organoid growth from fetal liver tissue:
see source data of Figure 1g

## Sheet: Figure 6c
organoid diameter (mm) 7 and 14 days post outgrowth from PHHs
day 7				day 14
fetal condition	IL6	FXRa	IL6+FXRa	fetal condition	IL6	FXRa	IL6+FXRa
23.4094	33.0151	17.72	47.1699	30	45.3982	40.2492	91.4822
19.7231	36.2353	18.0278	45.4533	30.4631	43.2782	54.0093	113.596
22.3607	26.5707	20.3961	38.0789	48.6621	59.0339	28	60.0083
31.3847	21.2603	18.2483	32.28	37.6563	41.0488	37.4833	96.7678
22.0227	34.9857	19.0263	38.8973	30.8869	50	55.0091	70.214
17.4642	35.3553	35.7771	37.8021	24.7588	38.0789	51.0392	99.7647
17.0294	23.0868	30.0832	44.2945	26.0768	40.3113	52.6308	106.794
15.1327	24.8395	21.5407	39.2173	23.7065	46.5296	38.8973	86.0233
21.2603	17.1172	26.5707	40.2244	27.2029	67.0298	32.1403	89.1964
29.5466	30	30.1496	44.0454	25.807	56.5155	30.2324	91.4002
21.2603	27.8927	24.3311	48.5077	26.2488	45.2769	44	75.8947
23.7065	24.7386	19.7231	44.1022	34.0147	43.9659	33.2415	95.0789
17.1172	23.5372	29	39.8121	21.4009	54.7814	35.0571	69.814
18.3576	25	26.4008	48.7955	41.1825	43.8634	35.6931	97.1648
18.4391	21.4009	23.4307	25.0599	35	42.3792	54.037	39.2046
21.095	17.8045	20	34.2053	44.5982	41.2311	37.0135	58.258
23.0868	29	28.2843	25.0599	33.5261	31	26.0192	79.0253
20.025	26.8328	27	29.1548	34	32.7567	42.3792	64.0312
21.0238	30.8869	26.4764	46.6905	32.0156	45.1774	32.9848	71.8471
17.72	31.0161	24.0832	31.257	28.2843	32	51.225	95.268
14.2127	28.3019	34.7131	40.8044	26.3059	39	38.4708	111.126
16.1245	31.4006	29.2062	26.8328	25	47.0106	42.4853	108.079
16.7631	26.0768	25.9422	18.0278	31.8904	50.0899	34.0147	60.208
11.4018	30.8869	23.4094	25.0799	32.5576	46.0109	47.8017	76.6551
14.5602	19.105	23.3238	36.7967	31.8904	38.3275	38.4708	80.8022
24.0208	36.2353	12.0416	28.6356	31.1448	39	31.3847	64.405
13.1529	27.0185	19	16.0312	35.4401	47.927	32.3883	88.2326
15.2643	20	23.4307	28.6356	27.2947	32.0156	34.7131	63.7809
18.6011	24.8395	19.2094	22.6716	47.927	30.8707	50.9215	68.7314
16.1245	41	21.4709	19.105	31.6228	32	24.0832	55.0091

[truncated: 2 more sheets: Sup Figure 3c, Sup Figure 5b]
